# Supplementary material for: Engineering of Escherichia coli Glyceraldehyde-3-Phosphate Dehydrogenase with Dual NAD+/NADP+ Cofactor Specificity for Improving Amino Acid Production
Source: Microorganisms. 2022 May 6;10(5):976. doi: 10.3390/microorganisms10050976 (PMC9145139; doi:10.3390/microorganisms10050976)
Supplement: Supplementary file 1 [file microorganisms-10-00976-s001.zip]

Archive with 1 entries (1 files):
- microorganisms-1684931-supplementary.pdf
